# Supplementary material for: Distinct Mitotic Functions of Nucleolar and Spindle-Associated Protein 1 (NuSAP1) Are Controlled by Two Consensus SUMOylation Sites
Source: Cells. 2023 Oct 30;12(21):2545. doi: 10.3390/cells12212545 (PMC10650578; doi:10.3390/cells12212545)
Supplement: Supplementary file 1 [file cells-12-02545-s001.zip]

Archive with 1 entries (1 files):
- cells-2673198-supplementary.pdf
